# Supplementary material for: Genome Sequencing and Analysis of Catopsilia pomona nucleopolyhedrovirus: A Distinct Species in Group I Alphabaculovirus
Source: PLoS One. 2016 May 11;11(5):e0155134. doi: 10.1371/journal.pone.0155134 (PMC4864199; doi:10.1371/journal.pone.0155134)
Supplement: S2 Table — (XLSX) [file pone.0155134.s002.xlsx]

## Sheet: out
				S2 Table. The genome annotation of CapoNPV.
gene name	ORF	start	end	length	strand	AcMNPV(NC_001623)		OpMNPV(NC_001875)		HearNPV-G4(NC_002654)		SeMNPV(NC_002169)		CpGV(NC_002816)		CuniNPV(NC_003084)		NeleNPV(NC_005906)
						ORF/identity		ORF/identity		ORF/identity		ORF/identity		ORF/identity		ORF/identity		ORF/identity
polyhedrin	1	1	753	250	+	8	87.2	3	92	1	81.2	1	82	1	54.7			1	49.2
pp78/83	2	898	2550	550	-	9	41.4	2	22.3	2	23
pk1	3	2555	3418	287	+	10	52.8	1	47.6	3	35	3	34.7	3	27.4
capo4	4	3449	4024	191	-
hr1		4073	4528		+
ac154(capo5)	5	4572	5072	166	-	154	20
pe38	6	4975	6255	426	-	153	20.5	152	19.3					24	17
ie2	7	6782	7969	395	+	151	32	151	23.8	76	8.8			24	10.1			8	14
ac150(capo8)	8	8037	8435	132	-	150	30.2	110	16.7	12	21.5	134	20.7	9	20.4
ac149(capo9)	9	8474	8731	85	+	149	27.3
pif5	10	8835	9992	385	+	148	73.3	146	65.4	15	44.3	6	43.7	18	43.1	102	23	23	33.6
ie1	11	10099	12117	672	-	147	54.1	145	38.6	14	23.8	132	24.9
ac146(capo12)	12	12198	12881	227	+	146	64.8	144	45.6	13	27.3	133	30	8	19.6	29	4.3
ac145(capo13)	13	12873	13163	96	-	145	63.5	142	72.9	12	50	134	40.6	9	32			64	29.1
odv-ec27	14	13214	14140	308	-	144	75	141	61.7	11	51.4	135	52.9	97	23.9			63	21.6
odv-e18	15	14153	14422	89	-	143	50	140	75.3	10	47.2	136	43.8
49k	16	14435	15907	490	-	142	79.8	139	67.3	9	49.4	137	48.4	15	32.5			60	25.2
exon0	17	15950	16801	283	-	141a	7.5	138	138	8	26.4	138	24.3
me53	18	17211	18623	470	+	139	42.7	137	38.9	16	17.5	7	19.5	143	16.3
p74	19	18774	20723	649	+	138	83.8	134	77.5	19	47.4	131	54.3	60	40.3	74	32.2	47	38.4
p10	20	20756	21010	84	-	137	40.2	133	43.2	20	28.7	130	34.4	22	8
hr2		21184	21787		-
alk-exo	21	21864	23168	434	-	133	60.6	131	47.7	113	37.3	41	36.2	125	29.2	53	18.7	33	23.8
ac132(capo22)	22	23221	24042	273	-	132	32.4	130	20.1
calyx/pep	23	24045	25013	322	-	131	48.1	129	55.5	120	31.6	46	32.3
gp16	24	25078	25401	107	-	130	69.4	128	56.1	119	23.6	9	26.2
p24	25	25466	26152	228	-	129	58.8	127	49.1	118	32.2	10	34.2	71	18.9
GP64	26	26362	27933	523	+	128	79.5	126	71.2
ac124(capo27)	27	28070	28843	257	-	124	49.8	122	34.6
ac122(capo28)	28	29103	29354	83	+	122	27.7
hr3		29500	29641		+
ac120(capo29)	29	29708	29956	82	-	120	57.8	120	48.2
pif1	30	29977	31584	535	-	119	75.9	119	70.3	110	42.6	36	44.4	75	33.6	29	28.2	76	30.7
capo31	31	31632	31889	85	+
ac117(capo32)	32	32152	32475	107	-	117	47.7	117	27.7	109	30.1	47	30.1
pif3	33	32683	33327	214	+	115	65	115	59.8	97	36.9	50	41.3	35	34.1	46	27.8	66	29.5
ac114(capo34)	34	33406	34728	440	+	114	47.2	114	36
capo35	35	34800	35894	364	-
ac113(capo36)	36	36110	37246	378	-	113	23.5
ac111(capo37)	37	37448	37651	67	+	111	68.7	112	44.4	116	30.6
ac110(capo38)	38	37926	38114	62	+	110	75.8	111	64.5	92	27.7	60	26.9
odv-ec43	39	38139	39359	406	+	109	78.4	109	64.3	93	50.7	59	42.8	55	25.6			67	22
ac108(capo40)	40	39435	39800	121	+	108	60.3	108	37.8	94	25.8	58	24.1
ac106(capo41)	41	39829	40695	288	-	106	15.6	107	56.4	100	45.2	53	45.9	52	18.3			32	17.9
hr4		40747	41224		+
vp80	42	41290	43629	779	-	104	47.1	105	28.6	91	18.6	61	17.9
p45/48	43	43666	44838	390	+	103	81.3	104	54.7	90	48.9	62	49.2	83	27.7
p12	44	44819	45229	136	+	102	54.3	103	44.1			63	18.7
p40/c42	45	45246	46373	375	+	101	75.2	102	54	88	38.6	64	42.6	85	24.2
p6.9	46	46440	46640	66	+
lef5	47	46637	47638	333	-	99	60.7	100	48.6	86	39.4	66	40.6	87	32.1			55	24.2
38k	48	47567	48583	338	+	98	67.3	99	56.4	85	41	67	43.5	88	34.2	88	23.8	56	26.8
pif4	49	48711	49223	170	-	96	79.8	97	68.2	84	45.2	69	46	89	30.4	89	22.3	57	27.1
helicase	50	49213	52980	1255	+	95	74.4	96	57.8	83	41.8	70	41	90	23.5	90	17.1	58	22.7
odv-e25	51	53083	53784	233	-	94	64.5	95	55.3	81	41.1	71	43.8	91	38.6
p18	52	53809	54303	164	-	93	82.9	94	67.1	80	52.9	72	43.8	92	29.5
p33	53	54302	55129	275	+	92	85.1	93	75.6	79	48.7	73	51.3	93	30.9	13	17.9	16	20.8
ac91(capo54)	54	55206	55592	128	+	91	23.8	92	12.7
lef4	55	55589	57277	562	-	90	52.8	91	41.7	78	35.1	74	38.2	95	25.6			59	21.3
vp39	56	57138	58130	330	+	89	64.2	90	68.5	77	42.4	75	44.1	96	25.1			88	22.9
cg30	57	58227	59096	289	+	88	56.4	89	37.3	76	23.2	76	16.8	24	17.7
ac87(capo58)	58	59119	59496	125	-	87	49.6	88	40.8
hr5		59681	60113		+
vp91/p95	59	60270	62867	865	-	83	67.4	86	56.6	75	37.9	77	37.3	101	16.7	35	19.3	82	19.9
tlp20	60	62836	63576	246	+	82	37.1	85	18.8	74	27.9	78	32
ac81(capo61)	61	63437	64225	262	+	81	65.8	84	55	73	40.5	79	39.2	103	30.9			45	24.3
gp41	62	64215	65483	422	+	80	72.8	83	58.2	72	43.3	80	41.7	104	24.2			44	18.5
ac79(capo63)	63	65536	65853	105	+	79	68.9	82	62.6			82	5.5	65	24.5
ac78(capo64)	64	65998	66324	108	+	78	60.9	81	53.9	71	38	81	30.6
vlf-1	65	66399	67796	465	+	77	69	80	63.3	70	58.4	82	51.6	106	24.7	18	17.7	42	20.5
ac76(capo66)	66	67813	68067	84	+	76	84.5	79	79.8	69	38.4	95	47.7	107	30.2
ac75(capo67)	67	68105	68560	151	+	75	60.3	78	39.7	68	20.3	94	24.5
ac74(capo68)	68	68636	69475	279	+	74	36.5	77	25	67	12.8
ac73(capo69)	69	69480	69794	104	+	73	48.6
ac72(capo70)	70	69812	70036	74	-	72	50	75	36.5
iap2	71	70097	70954	285	-	71	60.8	74	48.3	61	30.8	88	26.4	17	17.9			11	13.7
pif6	72	71534	71968	144	-	68	48	73	51	63	37.5	90	37.2	114	22.7	58	17.5	38	22.4
lef3	73	71995	73188	397	+	67	63.2	72	41.4	64	28.1	91	27
desmoplakin	74	73206	76067	953	-	66	36.7	71	27.2	65	21.3	92	20.9
dna-pol	75	75906	78971	1021	+	65	70.5	70	57.8	66	44.1	93	42.1	111	29.8	92	20.6	20	25.1
hr6		79035	79383		+
capo76	76	79609	80019	136	+
gp37	77	80103	81101	332	+	64	57.7	69	56.9	57	43.7	25	43.8	13	33.6
capo78	78	81138	81503	121	-
lef9	79	81583	83055	490	-	62	80.4	65	75.3	54	62.9	97	63.9	117	53.3	59	19.6	37	31.4
fp25k	80	83220	83882	220	+	61	81.7	64	65.9	52	56.4	98	52.7	118	24.8
chaB-like	81	84114	84392	92	+	60	63.8	63	50.5	51	35.7	100	37.6
ac59(capo82)	82	84404	85081	225	+	59	21.4	62	32	50	25	101	30.3
ac57(capo83)	83	85121	85618	165	-	57	63.3	61	47.3	49	39.4	102	35.8
ac56(capo84)	84	85859	86134	91	-	56	58.1	60	48.4	48	17.2	103	20.8
ac55(capo85)	85	86139	86423	94	-	55	51.1	59	38.9	47	24	104	27.7
vp1054	86	86548	87663	371	-	54	78	58	48.1	46	39.8	105	40.9	138	26.4	8	18.3	83	21.5
ac53(capo87)	87	87717	88181	154	-	53	70.1	56	58.6	42	42.2	108	44.2	134	21.9
ac52(capo88)	88	88183	88842	219	+	52	27.9			41	23.3	109	15.5
djbp	89	88867	89919	350	-	51	38.8	55	32.1	38	14.2	111	20.8
lef8	90	89955	92681	908	+	50	77.2	54	67.8	37	61.2	112	59.3	131	46.7	26	21.8	78	30.4
ac48(capo91)	91	92734	93117	127	+	48	37	52	27.2					132	14.9
trax-like	92	93209	93550	113	+	47	38.3
ac45(capo93)	93	93616	94281	221	-	45	34.1
ac44(capo94)	94	94283	94699	138	-	44	49.6	49	35.3			84	18.2
ac43(capo95)	95	94738	94929	63	-	43	43.6	48	54	36	25	113	31.7
lef12	96	94977	95543	188	-	41	53.1	46	44.1	35	21.4
p47	97	95530	96735	401	+	40	78.4	45	64.4	34	38.2	115	54	68	33.3	73	18.7	46	25.4
ac12(capo98)	98	96897	97448	183	+	12	19
bro-a	99	97614	98396	260	+	2	23.5			59	11	13	11.4			109	10.7
ADPRase	100	98689	99444	251	+	38	68.9	22	58.2	32	43.9	118	47.9	69	31.8
lef11	101	99338	99835	165	+	37	40.6	23	28.4	31	24.7	119	23.7	58	18
39k	102	99829	100881	350	+	36	50.4	24	38	30	28.5	120	27.8
ubi	103	100954	101238	94	-	35	74.5	25	69.7	27	67	123	64.9	54	69.8
ac34(capo104)	104	101275	101991	238	+	34	56.2	26	45.4	26	28.1	124	25.6
capo105	105	102247	102804	185	+			31	40.4			54	13.2	16	26.6
capo106	106	102834	103019	61	+
sod	107	103164	103625	153	-	31	79.7	29	71.9	105	68.6	48	69.9	59	46.5
ac29(capo108)	108	103933	104139	68	+	29	64.8	39	46.7	22	35.3	128	18.4	19	25.6
lef6	109	104326	105066	246	-	28	33.1	40	17.6	23	20.9	127	19.1
iap1	110	105094	106062	322	-	27	53.1	41	48.4	102	24.2	110	25	94	25.5			11	15.8
ac26(capo111)	111	106071	106529	152	-	26	58.6	42	50	25	16.2	125	21.5
dbp	112	106575	107555	326	+	25	48.5	43	41.8	24	36.1	126	32.8	81	17.7			14	16
cath	113	107611	108612	333	-	127	69.2	125	64.7	55	40.7	16	51.8	11	41.9
chitinase	114	108676	110346	556	+	126	71.6	124	71.5	40	62.2	19	60.2	10	56			36	6.9
pkip	115	110380	110907	175	+	24	43.3	44	39.4	130	22.5	32	18.4
hr7		110969	111495		-
F protein	116	111535	113763	742	-	23	36.1	21	31.3	133	20.7	8	17.6
pif2	117	113898	115043	381	-	22	83.8	20	75.1	132	56.5	35	52.5	48	50.4	38	43.6	52	44.6
arif-1	118	115089	116429	446	+	21	28.2	19	18.8	131	16.2	34	17.9
ac19(capo119)	119	116551	116895	114	-	19	50.9	18	33.3	114	22.4	42	22
ac18(capo120)	120	116825	118132	435	+	18	45	17	35.7			43	22.1
ac17(capo121)	121	118180	118968	262	-	17	37.4	16	37.8
bv/odv-e26	122	118937	119782	281	-	16	38.9	15	24.9
egt	123	120003	121556	517	-	15	71	14	55.5	126	43.5	27	44.9	141	37.1
lef1	124	121707	122528	273	+	14	62.2	13	49.5	124	30.6	14	34.7	74	26.8	45	19.6	65	22.5
38.7k	125	122465	123595	376	+	13	55.9	12	38.6	123	23.6	13	24.7
ac11(capo126)	126	123773	124792	339	+	11	49	11	37.9
hr8		124969	125681		-
ptp	127	125788	126306	172	+	1	66.9	10	46.2			26	21.3
ac4(capo128)	128	126355	126786	143	-	4	47.1	8	35.3
ac5(capo129)	129	126846	127226	126	+	5	38.1	7	29.8
lef2	130	127195	127932	245	+	6	53.8	6	40.8	117	35.9	12	33.5	41	16.6			54	18.8
